# Supplementary material for: Prostate cancers with distinct transcriptional programs in Black and White men
Source: Genome Med. 2024 Jul 23;16:92. doi: 10.1186/s13073-024-01361-0 (PMC11267822; doi:10.1186/s13073-024-01361-0)
Supplement: Supplementary file 2 — Additional file 2: Table S1. Clinical characteristics of men in Emory cohort. Table S2. Clinical characteristics of men in MIRS cohort. [file 13073_2024_1361_MOESM2_ESM.xls]

## Sheet: Table S1
Table S1. Clinical characteristics of men in MIRS cohort (GSE169038)
Clinical feature	Black	White
Number of patients	596	556
Gleason Score, n (%)
6	34 (5.7%)	18 (3.2%)
7	460 (77.2%)	442 (79.5%)
8	49 (8.2%)	29 (5.2%)
9	46 (7.7%)	51 (9.2%)
10	2 (0.3%)	0 (0%)
NA	5 (0.8%)	16 (2.9%)
Decipher risk group, n (%)
Average	153 (25.7%)	131 (23.6%)
Higher	228 (38.3%)	185 (33.3%)
Lower	215 (36.1%)	240 (43.2%)

## Sheet: Table S2
Tabls S2. Clinical characteristics of men in Emory cohort (GSE54460).
Clinical feature	Black	White	P-value
Number of patients	22	46
PSA (ng/ml)
Median	6.6	7.1	0.7931
Interqurtile Range	5.3, 11.2	5.0, 10.8
Pathological stage, n (%)
T1	0 (0%)	2 (4%)
T2	16 (73%)	38 (81%)
T3	6 (27%)	6 (13%)
T4	0 (0%)	1 (2%)
Gleason Score, n (%)
T1	0 (0%)	2 (4%)
T2	16 (73%)	38 (81%)
T3	6 (27%)	6 (13%)
T4	0 (0%)	1 (2%)
Follow-up for men without recurrence (months)
Median	68.0	63.5	0.9501
Interqurtile Range	26.6, 77.3	20.2, 96.7
1 P-values obtained from Wilcoxon Rank-Sum test
